# Supplementary material for: Escape from recognition of SARS-CoV-2 Beta variant spike epitopes but overall preservation of T cell immunity
Source: Sci Transl Med. Author manuscript; Available in PMC 2022 Sep 1. (PMC9434381; doi:10.1126/scitranslmed.abj6824)
Supplement: Data file S4 [file NIHMS1831042-supplement-Data_file_S4.xlsx]

## Sheet: Fig. 1B
Months	Ancestral	Beta	Alpha	Delta	daily_ cases
Apr 20	100	0	0	0	2017
May 20	100	0	0	0	19040
June 20	100	0	0	0	41099
July 20	100	0	0	0	32742
Aug 20	100	0	0	0	10798
Sept 20	100	0	0	0	4718
Oct 20	70.5314	29.4686	0	0	6587
Nov 20	12.2727	87.7273	0	0	15124
Dec 20	6.36132	93.6387	0	0	77071
Jan 20	2.8169	96.7136	0.469484	0	60112
Feb 21	0.769231	95.3846	3.84615	0	8035
Mar 21	4.87805	81.7073	13.4146	0	5162
Apr 21	5.08475	84.7458	8.47458	1.69492	3865
May 21	8.63787	70.7641	5.98007	14.6179	7099
June 21	4.43686	17.4061	3.07167	75.0853	28650
July 21	0.640205	1.53649	0.128041	97.3111	78172
Aug 21	0.235018	0	0	99.2949	84571

## Sheet: Fig. 1D
	Freq SARS-spe CD4_1st wave (%)	Freq SARS-spe CD8 _ 1st wave (%)	Freq SARS-spe CD4 _2nd Wave (%)	Freq SARS-spe CD8 _2nd Wave (%)
HS#002	0.8316	0.01196
HS#005	0.088	0.0083
HS#015	0.0392	0.0005
HS#026	0.072	0.0005
HS#066	0.271	0.0005
HS#068	0.067	0.053
HS#098	0.07	0.13562
HS#099	0.4008	0.03
HS#155	0.524	0.00813
HS#156	0.11	0.0957
HS#032	1.562	0.03903
HS#087	0.0915	0.0005
HS#090	0.589	0.0005
HS#007	0.023	0.0293
HS#008	0.123	0.0005
HS#043	0.0604	0.01791
HS#049	0.042	0.00327
HS#096	0.1447	0.0005
HS#001	0.0287	0.0005
HS#030	0.0135	0.01285
HS#035	0.864	0.107
HS#075	0.0278	0.01045
SA#013			0.081	0.0005
SA#017			0.34	0.067
SA#020			0.735	0.05757
SA#024			0.2037	0.07847
SA#037			0.0858	0.1748
SA#070			0.796	0.3288
SA#084			0.109	0.132
SA#094			0.2325	0.01339
SA#102			1.0817	1.5226
SA#011			0.847	0.04144
SA#029			0.221	0.08769
SA#100			0.49	0.07478
SA#003			0.306	0.021
SA#006			0.843	0.0005
SA#016			0.0834	0.0221
SA#042			0.2588	0.0257
SA#095			0.048	0.04285
SA#002			0.117	0.0005
SA#012			0.1618	0.0104
SA#043			0.0654	0.0689
SA#052			0.27	0.0005
SA#056			0.1201	0.01393

## Sheet: Fig. 1E
g+2+T+ (1st wave)	g+2+T+ (2nd wave)	2+T+ (1stwave )	2+T+ (2nd wave )	g+T+ (1st wave)	g+T+ (2nd wave)	g+2+ (1st wave)	g+2+ (2nd wave)	T+ (1st wave)	T+ (2nd wave)	2+ (1st wave)	2+ (2nd wave)	g+ (1st wave)	g+ (2nd wave)
3.32	8.59	15.94	35.45	13.29	6.13	0	0.65	0	36.11	57.48	11.2	9.97	1.87
0	3.82	21.56	31.74	0	3.82	0	2.68	49.32	12.56	22.97	40.41	6.15	4.96
7.9	1.07	31.54	6.55	0	1.48	0	0.74	2.34	0.68	58.22	88.08	0	1.4
16.82	3.97	19.99	28.05	12.63	3.89	8.39	5.87	13.75	0	7.41	46.55	21.02	11.67
7.79	4.46	19.6	20.51	9.57	7.13	2	5.34	42.19	12.13	12.83	36.12	6.01	14.3
5.72	5.03	11.61	16.53	43.56	12.05	9.2	1.16	6.77	48.69	11.21	8.75	11.92	7.79
8.48	4.21	24.17	9.67	13.78	5.47	13.78	7.15	6.01	18.93	33.78	34.75	0	19.81
0	23.3	8.09	1.71	8.02	43.08	8.09	10.76	0	21.15	11.5	0	64.3	0
3.81	6.17	1.1	4.19	44.32	15.83	0.8	3.25	2.8	13.13	10.47	13.19	36.7	44.23
9.99	1.2	13.29	24	13.29	3.6	0	1.8	0	37.18	10.05	23.2	53.38	9.01
4.28	16.39	0	20.68	47.28	8.83	4.28	2.32	0	17.43	34.92	23.04	9.25	11.31
5.57	5.71	32.79	20.95	0.7	5.59	2.79	2.33	24.71	26.08	29.94	34.68	3.49	4.66
5.66	9.25	0	6.86	24.45	16.51	8.8	8.63	0	3.18	6.32	20.2	54.77	35.38
1.3	9.12	5.99	25.34	55.99	2.57	3.91	1.93	8.56	35.93	5.99	19.58	18.25	5.52
8.59	4.88	26.19	9.21	11.45	5.86	8.59	5.86	0	15.55	28.03	45.32	17.15	13.32
7.52	8.89	19.8	17.06	13.54	8.51	3	2.2	0	34.54	32.09	19.58	24.05	9.23
3.6	0	2.39	0	0.72	7.74	6.43	9.71	0	0	54.07	11.65	32.79	70.9
7.44	7.36	5.32	8.53	21.29	31.72	4.25	2.09	29.86	33.86	10.6	9.66	21.24	6.78
2.39	5.38	0	11.34	21.44	16.18	2.39	2.69	0	44.76	30.61	11.59	43.16	8.06
5.59	10.49	20.83	8.76	7.23	13.27	1.81	3.79	35.53	23.91	20.64	13.26	8.38	26.51
13.14	9.48	7.75	6.79	13.14	0	8.1	8.65	2.19	48.43	13.14	22.45	42.54	4.2
10.2	9.16	24.57	13.44	2.26	10.37	2.26	4.68	32.61	17.12	21.3	31.46	6.79	13.78

## Sheet: Fig. 1F
g+2+T+ (1st wave)	g+2+T+ (2nd wave)	2+T+ (1st wave)	2+T+ (2nd wave)	g+T+ (1st wave)	g+T+ (2nd wave)	g+2+ (1st wave)	g+2+ (2nd wave)	T+ (1st wave)	T+ (2nd wave)	2+ (1st wave)	2+ (2nd wave)	g+ (1st wave)	g+ (2nd wave)
0	0	0	0	19.95	9.54	0	0	30.24	0	0	40.9	49.81	49.57
0	0	0	0	0	5.5	0	1.38	0	7.56	27.15	0.47	72.85	85.09
0	0	0	0	0	0.51	0	0	15.76	0	0	80.93	84.24	18.56
0	0	0	0	0	0	11.15	0	0	61.57	0	0	88.85	38.43
0	0	14.46	0	0	2.65	0	5.28	49.56	26.42	14.26	22.31	21.71	43.34
0	0	0	0	20.28	3.17	0	1.59	0	1.73	0.74	8.72	78.99	84.79
0	3.89	0	0	4.38	15.55	0	0	21.54	3.05	0	3.53	74.08	73.97
0	2.35	0	0	0	10.2	56.33	1.57	0	36.59	2.58	1.06	41.09	48.23
0	0	0	0	8.59	6.61	1.8	2.02	0	43.45	0	0	89.61	47.93
0	0.27	5.71	0	0	5.26	0	3.84	0	0	1.62	0.69	92.67	89.93
1.82	0	0	0	24.53	14.72	1.82	0	6.98	35.87	0.48	8.24	64.37	41.17
0	0	0	0	33.38	4.98	0	2.85	0	1.89	0	0	66.62	90.28
0	0	0	0	0	3.45	6.66	0	43.34	55.22	23.35	0	26.65	41.33
0	2.93	0	0	5.84	19.06	0	5.88	0	0	5.84	4.64	88.33	67.49
	0		4.17		29.19		8.32		0		0		58.32
	2.02		0		12.12		2.02		0		5.7		78.14
	0		0		10.36		0		7.76		2.03		79.85
	1.4		0		12.3		5.3		0.43		0.65		79.91

## Sheet: Fig. 2B
S / 1st / CD4	S / 2nd / CD4	N / 1st / CD4	N / 2nd / CD4	M / 1st / CD4	M / 2nd / CD4	S / 1st / CD8	S / 2nd/ CD8	N / 1st/ CD8	N / 2nd/ CD8	M / 1st/ CD8	M / 2nd/ CD8
0.01024	0.0379	0.02404	0.027	0.02394	0.046	0.0005	0.02037	0.0005	0.00927	0.0005	0.0005
0.4868	0.0136	0.2388	0.0313	0.3298	0.0292	0.0253	0.0153	0.0336	0.02	0.0451	0.0005
0.0246	0.0136	0.0379	0.0313	0.0134	0.0292	0.0005	0.0005	0.0005	0.0418	0.0005	0.0005
0.01826	0.0084	0.01216	0.0161	0.00766	0.0116	0.0005	0.0005	0.0005	0.0005	0.0005	0.0005
0.0136	0.0409	0.0313	0.027	0.0292	0.129	0.01264	0.0005	0.02324	0.0005	0.0005	0.0286
0.0782	0.0097	0.049	0.0234	0.0523	0.0119	0.0005	0.0005	0.0005	0.0183	0.0005	0.0005
0.0578	0.0174	0.0641	0.0066	0.0234	0.019	0.0302	0.0005	0.0183	0.0005	0.0005	0.0005
0.037	0.142	0.03	0.045	0.141		0.029	0.01	0.0005	0.036	0.0005
0.2118	0.168	0.1248	0.108	0.4718		0.0325	0.01	0.126	0.0005	0.093
0.014	0.04	0.055	0.013	0.027		0.0005	0.0005	0.0005	0.0005	0.0005
	0.089		0.033				0.028		0.0005
	0.199		0.109				0.155		0.005
	0.041		0.041				0.011		0.019
	0.071		0.035				0.0005		0.118

## Sheet: Fig.2 C
2+T+ (1st)	2+T+ (2nd)	g+T+ (1st)	g+T+ (2nd)	g+2+ (1st)	g+2+ (2nd)	T+ (1st)	T+ (2nd)	2+ (1st)	2+ (2nd)	g+ (1st)	g+ (2nd)
14.65	0	9.84	3.21	4.07	35.64	17.87	0	16.05	0	4.28	0
14.68	3.32	8.02	22.45	3.49	9.07	12.92	21.38	16.75	15.25	7.44	6.56
19.28	34.25	6.34	8.58	7.73	0	0	18.18	22.77	25.96	0	5.56
24.55	5.38	11.09	12.66	1.87	13.89	15.52	7.35	8.68	28.85	4.69	11.44
28.85	0	16.64	9.79	3.54	11.7	0	0	20.16	37.24	0.59	14.27
9.1	6.1	16.84	33.32	8.46	9.19	8.46	2.87	30.92	13.64	7.24	4.14
37.38	1.34	2.47	0	1.61	23.15	12.93	1.57	11.04	27.47	1.03	12.89
0.55	0	9.68	1.98	16.2	55.7	0	0	26.39	0	24.56	0
17.22	0.87	5.36	5.6	5.34	21.1	3.11	0	35.14	40.58	2.43	11.31
0	18.86	1	25.34	19.88	19.57	1.75	4.82	36.61	11.94	22.98	1.36
	6.96		9.15		16.01		1.99		26.39		10.76
	10.39		2.27		16.79		6.3		31.46		14.83
	1.79		7.16		0.94		0		7.64		30.54
	7.52		5.02		11.24		16.17		38.87		11.42

## Sheet: Fig. 2D
g+2+T+ (1st)	g+2+T+ (2nd)	2+T+ (1st)	2+T+ (2nd)	g+T+ (1st)	g+T+ (2nd)	g+2+ (1st)	g+2+ (2nd)	T+ (1st)	T+ (2nd)	2+ (1st)	2+ (2nd)	g+ (1st)	g+ (2nd)
14.43	6.88	3.59	3.45	14.23	6.88	7.21	10.35	29.69	41.4	6.65	0	24.2	31.05
10.19	12.96	0	6.53	23.38	10.43	20.6	24.17	0	29.63	0	9.55	45.84	6.73
1.36	0	0	0	41.01	10.06	0	0	0	4.24	17.8	9.37	39.83	76.33
8.9	24.44	4.45	0	20.02	33.74	11.11	0	0	0	12.16	0	43.36	41.82
4.19	7.56	4.19	0	0	1.74	0	32.79	0	6.83	32.25	11.42	59.37	39.66
	8.46		0		12.26		9.67		0		0.55		69.06
	6.6		0		37.6		9.94		0		10.7		35.16
	0		0		20.37		0		59.26		0		20.37

## Sheet: Fig. 3 B
	CD4 response / 1st wave					CD4 response / 2nd wave
PID	Full Spike (WT)	WT pool	Beta pool		PID	Full Spike (WT)	WT pool	Beta pool
HS#002	0.14488	0.00828	0.0005		SA#013	0.0438	0.0005	0.0005
HS#005	0.0873	0.0005	0.0005		SA#017	0.0329	0.0005	0.0005
HS#015	0.0379	0.00911	0.0005		SA#020	0.25	0.0132	0.038
HS#026	0.06122	0.0005	0.0005		SA#024	0.024427	0.0005	0.0005
HS#066	0.0296	0.0005	0.0005		SA#037	0.04558	0.0005	0.0005
HS#068	0.049	0.0005	0.0005		SA#070	0.27439	0.0005	0.0005
HS#098	0.03324	0.00462	0.0005		SA#084	0.0247	0.0005	0.0005
HS#099	0.26	0.017	0.0005		SA#094	0.09073	0.00249	0.0005
HS#155	0.0739	0.0112	0.0005		SA#102	0.28449	0.0005	0.0005
HS#156	0.0979	0.00674	0.0005		SA#011	0.118219	0.0005	0.0005
HS#032	0.0432	0.00268	0.0005		SA#029	0.0308	0.005	0.0066
HS#087	0.0131	0.00295	0.0005		SA#100	0.02539	0.0005	0.0005
HS#090	0.0273	0.0046	0.0005		SA#003	0.063	0.0005	0.0005
HS#007	0.01395	0.0005	0.0005		SA#006	0.116	0.0005	0.0005
HS#008	0.18828	0.0005	0.0005		SA#016	0.0285	0.0005	0.0005
HS#043	0.056325	0.0005	0.0005		SA#042	0.03	0.0005	0.0005
HS#049	0.138	0.0005	0.0005		SA#095	0.008	0.0005	0.0005
HS#096	0.0529	0.0086	0.0005		SA#002	0.04182	0.0005	0.0005
HS#001	0.0126	0.00257	0.0005		SA#012	0.03399	0.0005	0.0005
HS#030	0.01346	0.0005	0.0005		SA#043	0.01233	0.0005	0.0005
HS#035	0.088	0.0182	0.0005		SA#052	0.05319	0.0005	0.0005
HS#075	0.01522	0.0005	0.0005		SA#056	0.10996	0.0005	0.0005

## Sheet: Fig. 3C
	Ancestral / wavw 1	Beta / wave 1	Ancestral / wave 2	Beta / wave 2
HS#001	908	88
HS#002	4987	268
HS#015	341	26
HS#032	1088	55
HS#035	-	-
HS#087	564	56
HS#090	5966	342
HS#096	-	-
HS#098	1165	107
HS#099	1136	39
HS#155	2711	342
HS#156	1424	36
HS#005	2408	196
HS#007	425	357
HS#008	3650	153
HS#026	107	41
HS#030	661	42
HS#043	-	-
HS#049	-	-
HS#066	2465	435
HS#068	7918	565
HS#075	645	317
SA-01-0002			938	2735
SA-01-0003			285	661
SA-01-0006			412	4360
SA-01-0012			40	158
SA-01-0013			4083	5290
SA-01-0016			261	867
SA-01-0017			1434	3588
SA-01-0024			3697	3622
SA-01-0037			452	860
SA-01-0042			553	4008
SA-01-0052			207	299
SA-01-0056			41	79
SA-01-0070			1145	1377
SA-01-0084			93	77580
SA-01-0095			20	50
SA-01-0100			160	357
SA-01-0020			1000	641
SA-01-0029			383	424
SA-01-0094			278	2141

## Sheet: Fig. 3D
Fold Change nAbs (1ST WAVE)	Fold Change (2nd WAVE)
12.286	2.917
1.19	2.32
23.821	10.583
2.631	3.953
15.593	1.296
5.662	3.327
14.024	2.502
2.033	0.98
10.343	1.901
18.599	7.243
13.133	1.448
19.609	1.915
10.054	1.203
17.463	834.191
10.863	2.475
29.061	2.235
7.934	0.641
39.459	1.108
	7.69

[truncated: 8 more sheets: Fig. 4B, Fig. 5B, Fig. 5C, Fig. S2A, Fig. S2B, Fig. S2C, Fig. S3A, Fig. S3B]
