# Supplementary material for: Escape from recognition of SARS-CoV-2 Beta variant spike epitopes but overall preservation of T cell immunity
Source: Sci Transl Med. Author manuscript; Available in PMC 2022 Sep 1. (PMC9434381; doi:10.1126/scitranslmed.abj6824)
Supplement: Data file S2 [file NIHMS1831042-supplement-Data_file_S2.xlsx]

## Sheet: Data file S2
	Data file 2. Prevalence of HLA-DRB1, HLA-A and HLA-B in patients recruited during 1st (n=23) and 2nd (n=19) wave of the COVID-19 epidemic. HLA of interest are in bold.
		1st wave		2nd wave				1st wave		2nd wave				1st wave		2nd wave
	HLA-DR	n	%	n	%		HLA-B	n	%	n	%		HLA-A	n	%	n	%
	DRB1*01:01	1	4.3%	0	0%		B*07:02	4	17.4%	1	5.3%		A*01:01	3	13%	2	10.5%
	DRB1*01:02	0	0%	1	5.3%		B*07:05	1	4.3%	0	0%		A*02:01	6	26.1%	5	26.3%
	DRB1*03:01	2	8.7%	2	10.5%		B*07:06	0	0%	2	10.5%		A*02:02	0	0%	1	5.3%
	DRB1*03:02	3	13%	1	5.3%		B*08:01	1	4.3%	0	0%		A*02:03	0	0%	1	5.3%
	DRB1*04:01	1	4.3%	0	0%		B*13:02	0	0%	2	10.5%		A*02:05	0	0%	1	5.3%
	DRB1*04:03	2	8.7%	0	0%		B*14:02	0	0%	2	10.5%		A*02:11	0	0%	1	5.3%
	DRB1*04:05	2	8.7%	0	0%		B*15:01	1	4.3%	0	0%		A*02:131	0	0%	1	5.3%
	DRB1*04:07	0	0%	1	5.3%		B*15:03	1	4.3%	1	5.3%		A*02:81	0	0%	1	5.3%
	DRB1*07:01	5	21.7%	5	26.3%		B*15:08	0	0%	1	5.3%		A*03:01	5	21.7%	3	15.8%
	DRB1*08:01	1	4.3%	0	0%		B*15:10	4	17.4%	3	15.8%		A*11:01	4	17.4%	3	15.8%
	DRB1*08:04	1	4.3%	2	10.5%		B*15:13	0	0%	1	5.3%		A*23:01	0	0%	1	5.3%
	DRB1*09:01	1	4.3%	0	0%		B*15:16	0	0%	1	5.3%		A*24:02	4	17.4%	1	5.3%
	DRB1*10:01	1	4.3%	4	21.1%		B*18:01	5	21.7%	1	5.3%		A*24:07	3	1.%	1	5.3%
	DRB1*11:01	5	21.7%	3	15.8%		B*27:05	1	4.3%	0	0%		A*26:01	0	0%	1	5.3%
	DRB1*11:02	2	8.7%	0	0%		B*27:06	2	8.7%	0	0%		A*26:12	0	0%	1	5.3%
	DRB1*11:04	1	4.3%	0	0%		B*35:02	1	4.3%	0	0%		A*29:01	3	13%	0	0%
	DRB1*11:14	1	4.3%	0	0%		B*35:03	2	8.7%	0	0%		A*29:02	1	4.3%	2	10.5%
	DRB1*12:01	1	4.3%	2	10.5%		B*35:05	1	4.3%	1	5.3%		A*30:01	0	0%	2	10.5%
	DRB1*12:02	2	8.7%	3	15.8%		B*35:30	0	0%	1	5.3%		A*30:02	3	13%	1	5.3%
	DRB1*13:01	4	14.7%	5	26.3%		B*38:01	0	0%	1	5.3%		A*30:02	3	13%	1	5.3%
	DRB1*13:02	3	13%	1	5.3%		B*38:02	0	0%	1	5.3%		A*31:01	0	0%	1	5.3%
	DRB1*13:03	0	0%	1	5.3%		B*39:10	0	0%	1	5.3%		A*32:01	2	8.7%	1	5.3%
	DRB1*14:25	1	4.3%	0	0%		B*40:01	1	4.3%	0	0%		A*32:106	1	4.3%	0	0%
	DRB1*14:54	1	4.3%	0	0%		B*40:06	2	8.7%	2	10.5%		A*33:03	1	4.3%	1	5.3%
	DRB1*15:01	3	13%	5	26.3%		B*41:02	0	0%	1	5.3%		A*34:01	1	4.3%	0	0%
	DRB1*15:03	2	8.7%	1	5.3%		B*42:01	2	8.7%	1	5.3%		A*34:02	1	4.3%	1	5.3%
							B*42:02	0	0%	1	5.3%		A*36:01	0	0%	1	5.3%
							B*44:02	2	8.7%	0	0%		A*43:01	1	4.3%	0	0%
							B*44:03	3	13%	4	21.1%		A*68:01	2	8.7%	0	0%
							B*50:01	0	0%	1	5.3%		A*68:02	4	17.4%	3	15.8%
							B*51:02	0	0%	1	5.3%		A*74:01	1	4.3%	0	0%
							B*52:01	5	21.7%	1	5.3%		A*74:02	0	0%	1	5.3%
							B*53:01	0	0%	2	10.5%
							B*56:01	1	4.3%	0	0%
							B*57:01	1	4.3%	1	5.3%
							B*57:03	0	0%	1	5.3%
							B*58:01	1	4.3%	2	10.5%
							B*58:02	2	8.7%	2	10.5%
							B*81:01	1	4.3%	1	5.3%
