# Supplementary material for: Escape from recognition of SARS-CoV-2 Beta variant spike epitopes but overall preservation of T cell immunity
Source: Sci Transl Med. Author manuscript; Available in PMC 2022 Sep 1. (PMC9434381; doi:10.1126/scitranslmed.abj6824)
Supplement: Data file S1 [file NIHMS1831042-supplement-Data_file_S1.xlsx]

## Sheet: Data file S1
	Data file S1: HLA class II binding prediction for the 16 peptides included in the WT or Beta pool for HLA-DRB1, HLA-DQB1 and HLA-DPB1 alleles identified in the study cohort. Putative HLA class II restrictions were inferred using the Immune Epitope Database (IEDB) analysis resource (http://tools.iedb.org/mhcii/, NetMHCIIpan 3.2 and IEDB recommended method). Prediction analyses were performed using…
	Method	Allele	Peptide	Position aa (start)	Variable aa	SARS-CoV-2 Strain	IC50_NetMHCpan 3.2	percentile_rank	IC50_SMM	IC50_NN	Sturniolo_Score	Core_NetMHCpan	Core_comblib	Core_SMM	Core_NN
	Consensus (smm/nn/sturniolo)	HLA-DRB1*03:01	KHTPINLVRDLPQGF	206	D215	WT	137.26	0.74	76	57	6.4	LVRDLPQGF	-	KHTPINLVR	LVRDLPQGF
	Consensus (smm/nn/sturniolo)	HLA-DRB1*13:02	KHTPINLVRDLPQGF	206	D215	WT	273.31	11	225	114.2	1.4	LVRDLPQGF	-	KHTPINLVR	LVRDLPQGF
	sturniolo	HLA-DRB1*13:01	KHTPINLVRDLPQGF	206	D215	WT	467.25	20	-	-	2.4	INLVRDLPQ	-	-	-
	Consensus (smm/nn/sturniolo)	HLA-DRB1*03:01	TPINLVRDLPQGFSA	208	D215	WT	57.07	0.59	76	19.8	6.4	LVRDLPQGF	-	LVRDLPQGF	LVRDLPQGF
	Consensus (smm/nn/sturniolo)	HLA-DRB1*13:02	TPINLVRDLPQGFSA	208	D215	WT	120.6	8.4	223	78.3	1.4	LVRDLPQGF	-	LVRDLPQGF	LVRDLPQGF
	NetMHCIIpan	HLA-DRB1*03:02	TPINLVRDLPQGFSA	208	D215	WT	258.23	1.3	-	-	-	LVRDLPQGF	-	-	-
	sturniolo	HLA-DRB1*13:01	TPINLVRDLPQGFSA	208	D215	WT	273.3	20	-	-	2.4	LVRDLPQGF	-	-	-
	NetMHCIIpan	HLA-DRB1*14:54	TPINLVRDLPQGFSA	208	D215	WT	295.37	11	-	-	-	LVRDLPQGF	-	-	-
	Consensus (smm/nn/sturniolo)	HLA-DRB1*03:01	NLVRDLPQGFSALEP	211	D215	WT	88.09	2.9	215	82.9	6.4	LVRDLPQGF	-	LVRDLPQGF	LVRDLPQGF
	Consensus (smm/nn/sturniolo)	HLA-DRB1*13:02	NLVRDLPQGFSALEP	211	D215	WT	195.52	17	649	208.9	1.4	LVRDLPQGF	-	LVRDLPQGF	LVRDLPQGF
	NetMHCIIpan	HLA-DRB1*10:01	KHTPINLVRGLPQGF	206	D215G	BETA	89.75	16	-	-	-	INLVRGLPQ	-	-	-
	Consensus (smm/nn/sturniolo)	HLA-DRB1*15:01	KHTPINLVRGLPQGF	206	D215G	BETA	142.37	17	313	289	2.8	INLVRGLPQ	-	INLVRGLPQ	INLVRGLPQ
	Consensus (smm/nn/sturniolo)	HLA-DRB1*11:01	KHTPINLVRGLPQGF	206	D215G	BETA	191.63	8.6	170	218.2	2.5	INLVRGLPQ	-	INLVRGLPQ	INLVRGLPQ
	Consensus (comb.lib./smm/nn)	HLA-DRB1*07:01	KHTPINLVRGLPQGF	206	D215G	BETA	198.8	16	157	155	-	INLVRGLPQ	TPINLVRGL	INLVRGLPQ	INLVRGLPQ
	NetMHCIIpan	HLA-DRB1*14:54	KHTPINLVRGLPQGF	206	D215G	BETA	221.59	5.5	-	-	-	INLVRGLPQ	-	-	-
	Consensus (comb.lib./smm/nn)	HLA-DRB1*09:01	KHTPINLVRGLPQGF	206	D215G	BETA	250.46	14	366	91.1	-	INLVRGLPQ	LVRGLPQGF	INLVRGLPQ	LVRGLPQGF
	Consensus (smm/nn/sturniolo)	HLA-DRB1*13:02	KHTPINLVRGLPQGF	206	D215G	BETA	252.37	14	411	163.8	1.3	INLVRGLPQ	-	INLVRGLPQ	LVRGLPQGF
	NetMHCIIpan	HLA-DRB1*14:25	KHTPINLVRGLPQGF	206	D215G	BETA	267.36	14	-	-	-	INLVRGLPQ	-	-	-
	sturniolo	HLA-DRB1*08:04	KHTPINLVRGLPQGF	206	D215G	BETA	292.92	19	-	-	1.6	INLVRGLPQ	-	-	-
	Consensus (smm/nn/sturniolo)	HLA-DRB1*04:05	KHTPINLVRGLPQGF	206	D215G	BETA	318.57	10	269	187.2	1.4	INLVRGLPQ	-	INLVRGLPQ	INLVRGLPQ
	sturniolo	HLA-DRB1*01:02	KHTPINLVRGLPQGF	206	D215G	BETA	353.69	7.6	-	-	1.7	INLVRGLPQ	-	-	-
	sturniolo	HLA-DRB1*11:04	KHTPINLVRGLPQGF	206	D215G	BETA	372.37	3.8	-	-	3.5	INLVRGLPQ	-	-	-
	NetMHCIIpan	HLA-DRB1*04:03	KHTPINLVRGLPQGF	206	D215G	BETA	408.56	6.5	-	-	-	INLVRGLPQ	-	-	-
	Consensus (comb.lib./smm/nn)	HLA-DRB1*01:01	TPINLVRGLPQGFSA	208	D215G	BETA	38.89	16	84	21.6	-	INLVRGLPQ	LVRGLPQGF	INLVRGLPQ	INLVRGLPQ
	sturniolo	HLA-DRB1*11:02	TPINLVRGLPQGFSA	208	D215G	BETA	62.82	20	-	-	1.7	INLVRGLPQ	-	-	-
	NetMHCIIpan	HLA-DRB1*10:01	TPINLVRGLPQGFSA	208	D215G	BETA	68.12	12	-	-	-	INLVRGLPQ	-	-	-
	Consensus (smm/nn/sturniolo)	HLA-DRB1*15:01	TPINLVRGLPQGFSA	208	D215G	BETA	125.49	12	268	177.4	2.8	INLVRGLPQ	-	INLVRGLPQ	INLVRGLPQ
	Consensus (comb.lib./smm/nn)	HLA-DRB1*09:01	TPINLVRGLPQGFSA	208	D215G	BETA	188.22	12	319	50.6	-	LVRGLPQGF	VRGLPQGFS	LVRGLPQGF	LVRGLPQGF
	Consensus (smm/nn/sturniolo)	HLA-DRB1*11:01	TPINLVRGLPQGFSA	208	D215G	BETA	190.93	8.1	160	127.1	2.5	INLVRGLPQ	-	INLVRGLPQ	VRGLPQGFS
	Consensus (comb.lib./smm/nn)	HLA-DRB1*07:01	TPINLVRGLPQGFSA	208	D215G	BETA	196.23	18	156	189.7	-	INLVRGLPQ	TPINLVRGL	INLVRGLPQ	INLVRGLPQ
	NetMHCIIpan	HLA-DRB1*14:54	TPINLVRGLPQGFSA	208	D215G	BETA	204.57	4.3	-	-	-	INLVRGLPQ	-	-	-
	sturniolo	HLA-DRB1*08:01	TPINLVRGLPQGFSA	208	D215G	BETA	233.55	18	-	-	2	INLVRGLPQ	-	-	-
	Consensus (smm/nn/sturniolo)	HLA-DRB1*13:02	TPINLVRGLPQGFSA	208	D215G	BETA	236.67	13	405	137.6	1.3	INLVRGLPQ	-	LVRGLPQGF	LVRGLPQGF
	sturniolo	HLA-DRB1*01:02	TPINLVRGLPQGFSA	208	D215G	BETA	245.59	7.6	-	-	1.7	INLVRGLPQ	-	-	-
	sturniolo	HLA-DRB1*08:04	TPINLVRGLPQGFSA	208	D215G	BETA	254.8	5.1	-	-	3	INLVRGLPQ	-	-	-
	NetMHCIIpan	HLA-DRB1*14:25	TPINLVRGLPQGFSA	208	D215G	BETA	270.83	14	-	-	-	INLVRGLPQ	-	-	-
	sturniolo	HLA-DRB1*11:04	TPINLVRGLPQGFSA	208	D215G	BETA	300.48	3.4	-	-	3.5	INLVRGLPQ	-	-	-
	Consensus (smm/nn/sturniolo)	HLA-DRB1*04:05	TPINLVRGLPQGFSA	208	D215G	BETA	322.63	12	264	221.4	1.4	INLVRGLPQ	-	INLVRGLPQ	INLVRGLPQ
	NetMHCIIpan	HLA-DRB1*04:03	TPINLVRGLPQGFSA	208	D215G	BETA	364.69	5.5	-	-	-	INLVRGLPQ	-	-	-
	Consensus (smm/nn/sturniolo)	HLA-DRB1*04:01	TPINLVRGLPQGFSA	208	D215G	BETA	418.02	20	543	408.2	0.1	INLVRGLPQ	-	INLVRGLPQ	INLVRGLPQ
	sturniolo	HLA-DRB1*11:02	NLVRGLPQGFSALEP	211	D215G	BETA	320.33	20	-	-	1.7	LVRGLPQGF	-	-	-
	Consensus (comb.lib./smm/nn)	HLA-DRB1*01:01	TRFQTLLALHRSYLT	236	246	WT	10.68	0.91	9	7.5	-	FQTLLALHR	LLALHRSYL	FQTLLALHR	FQTLLALHR
	NetMHCIIpan	HLA-DRB1*10:01	TRFQTLLALHRSYLT	236	246	WT	12.6	0.24	-	-	-	FQTLLALHR	-	-	-
	Consensus (smm/nn/sturniolo)	HLA-DRB1*11:01	TRFQTLLALHRSYLT	236	246	WT	20.95	2	27	20.2	2.8	FQTLLALHR	-	FQTLLALHR	FQTLLALHR
	sturniolo	HLA-DRB1*11:04	TRFQTLLALHRSYLT	236	246	WT	25.95	19	-	-	1.8	FQTLLALHR	-	-	-
	NetMHCIIpan	HLA-DRB1*14:25	TRFQTLLALHRSYLT	236	246	WT	28.72	0.25	-	-	-	FQTLLALHR	-	-	-
	Consensus (smm/nn/sturniolo)	HLA-DRB1*15:01	TRFQTLLALHRSYLT	236	246	WT	30.07	1.2	40	21.8	3.3	LALHRSYLT	-	LLALHRSYL	LALHRSYLT
	sturniolo	HLA-DRB1*01:02	TRFQTLLALHRSYLT	236	246	WT	32.09	11	-	-	1.4	FQTLLALHR	-	-	-
	Consensus (comb.lib./smm/nn)	HLA-DRB1*07:01	TRFQTLLALHRSYLT	236	246	WT	53.18	4.1	85	13.1	-	FQTLLALHR	LLALHRSYL	FQTLLALHR	LALHRSYLT
	Consensus (smm/nn/sturniolo)	HLA-DRB1*04:05	TRFQTLLALHRSYLT	236	246	WT	58.43	1.5	74	34.9	1.5	FQTLLALHR	-	FQTLLALHR	FQTLLALHR
	NetMHCIIpan	HLA-DRB1*15:03	TRFQTLLALHRSYLT	236	246	WT	61.01	0.09	-	-	-	FQTLLALHR	-	-	-
	NetMHCIIpan	HLA-DRB1*12:02	TRFQTLLALHRSYLT	236	246	WT	73.12	0.1	-	-	-	FQTLLALHR	-	-	-
	Consensus (smm/nn/sturniolo)	HLA-DRB1*04:01	TRFQTLLALHRSYLT	236	246	WT	77.56	1.2	85	41.2	1.7	FQTLLALHR	-	FQTLLALHR	LALHRSYLT
	NetMHCIIpan	HLA-DRB1*14:54	TRFQTLLALHRSYLT	236	246	WT	94.39	0.4	-	-	-	FQTLLALHR	-	-	-
	NetMHCIIpan	HLA-DPA1*01:03/DPB1*31:01	TRFQTLLALHRSYLT	236	246	WT	95.1	0.5	-	-	-	FQTLLALHR	-	-	-
	NetMHCIIpan	HLA-DPA1*01:04/DPB1*15:01	TRFQTLLALHRSYLT	236	246	WT	110.16	1.7	-	-	-	FQTLLALHR	-	-	-
	Consensus (smm/nn)	HLA-DRB1*12:01	TRFQTLLALHRSYLT	236	246	WT	117.14	1.79	182	107.9	-	FQTLLALHR	-	FQTLLALHR	LLALHRSYL
	NetMHCIIpan	HLA-DPA1*01:03/DPB1*03:01	TRFQTLLALHRSYLT	236	246	WT	144.91	0.42	-	-	-	FQTLLALHR	-	-	-
	NetMHCIIpan	HLA-DPA1*01:03/DPB1*104:01	TRFQTLLALHRSYLT	236	246	WT	144.91	0.42	-	-	-	FQTLLALHR	-	-	-
	NetMHCIIpan	HLA-DRB1*04:03	TRFQTLLALHRSYLT	236	246	WT	149.9	0.96	-	-	-	FQTLLALHR	-	-	-
	Consensus (comb.lib./smm/nn)	HLA-DPA1*02:01/DPB1*01:01	TRFQTLLALHRSYLT	236	246	WT	184.5	16	295	495.3	-	FQTLLALHR	LLALHRSYL	FQTLLALHR	TLLALHRSY
	Consensus (comb.lib./smm/nn)	HLA-DPA1*02:01/DPB1*05:01	TRFQTLLALHRSYLT	236	246	WT	190.76	9.1	1347	136.8	-	FQTLLALHR	RFQTLLALH	LLALHRSYL	FQTLLALHR
	NetMHCIIpan	HLA-DPA1*01:03/DPB1*18:01	TRFQTLLALHRSYLT	236	246	WT	213.13	0.7	-	-	-	FQTLLALHR	-	-	-
	NetMHCIIpan	HLA-DRB1*13:03	TRFQTLLALHRSYLT	236	246	WT	215.06	1.2	-	-	-	FQTLLALHR	-	-	-
	Consensus (comb.lib./smm/nn)	HLA-DPA1*01:03/DPB1*02:01	TRFQTLLALHRSYLT	236	246	WT	217.51	19	840	569.8	-	FQTLLALHR	LALHRSYLT	TRFQTLLAL	LLALHRSYL
	NetMHCIIpan	HLA-DPA1*01:03/DPB1*04:01	TRFQTLLALHRSYLT	236	246	WT	280.25	5.8	-	-	-	FQTLLALHR	-	-	-
	NetMHCIIpan	HLA-DPA1*02:01/DPB1*11:01	TRFQTLLALHRSYLT	236	246	WT	289.23	0.68	-	-	-	FQTLLALHR	-	-	-
	Consensus (comb.lib./smm/nn)	HLA-DPA1*03:01/DPB1*04:02	TRFQTLLALHRSYLT	236	246	WT	309.04	4.5	265	37.5	-	FQTLLALHR	RFQTLLALH	FQTLLALHR	FQTLLALHR
	NetMHCIIpan	HLA-DPA1*01:03/DPB1*55:01	TRFQTLLALHRSYLT	236	246	WT	324.35	1.2	-	-	-	FQTLLALHR	-	-	-
	NetMHCIIpan	HLA-DPA1*02:01/DPB1*13:01	TRFQTLLALHRSYLT	236	246	WT	340.28	2.3	-	-	-	FQTLLALHR	-	-	-
	NetMHCIIpan	HLA-DPA1*01:03/DPB1*105:01	TRFQTLLALHRSYLT	236	246	WT	344.61	2.8	-	-	-	FQTLLALHR	-	-	-
	NetMHCIIpan	HLA-DPA1*02:01/DPB1*14:01	TRFQTLLALHRSYLT	236	246	WT	408.37	0.77	-	-	-	FQTLLALHR	-	-	-
	NetMHCIIpan	HLA-DRB1*04:07	TRFQTLLALHRSYLT	236	246	WT	441.13	2.8	-	-	-	FQTLLALHR	-	-	-
	NetMHCIIpan	HLA-DQA1*01:03/DQB1*06:01	TRFQTLLALHRSYLT	236	246	WT	460.5	12	-	-	-	QTLLALHRS	-	-	-
	NetMHCIIpan	HLA-DPA1*01:03/DPB1*131:01	TRFQTLLALHRSYLT	236	246	WT	477.64	0.76	-	-	-	FQTLLALHR	-	-	-
	Consensus (comb.lib./smm/nn)	HLA-DQA1*01:02/DQB1*06:02	TRFQTLLALHRSYLT	236	246	WT	489.89	15	522	174.5	-	QTLLALHRS	TRFQTLLAL	QTLLALHRS	QTLLALHRS
	Consensus (comb.lib./smm/nn)	HLA-DRB1*01:01	LLALHRSYLTPGDSS	241	246	WT	61.25	19	96	83.7	-	LALHRSYLT	LLALHRSYL	LALHRSYLT	LALHRSYLT
	Consensus (smm/nn/sturniolo)	HLA-DRB1*15:01	LLALHRSYLTPGDSS	241	246	WT	79.57	5.6	141	75.5	3.3	LALHRSYLT	-	LALHRSYLT	LALHRSYLT
	Consensus (comb.lib./smm/nn)	HLA-DRB1*07:01	LLALHRSYLTPGDSS	241	246	WT	295.25	6	437	50.3	-	LALHRSYLT	LLALHRSYL	LALHRSYLT	LALHRSYLT
	NetMHCIIpan	HLA-DRB1*14:25	LLALHRSYLTPGDSS	241	246	WT	297.23	16	-	-	-	LALHRSYLT	-	-	-
	NetMHCIIpan	HLA-DRB1*15:03	LLALHRSYLTPGDSS	241	246	WT	299.57	4.7	-	-	-	LALHRSYLT	-	-	-
	NetMHCIIpan	HLA-DRB1*14:54	LLALHRSYLTPGDSS	241	246	WT	351.96	15	-	-	-	LALHRSYLT	-	-	-
	NetMHCIIpan	HLA-DRB1*10:01	TRFQTLHISYLTPGD	236	R246I / del242-244	BETA	30.09	3.3	-	-	-	FQTLHISYL	-	-	-
	Consensus (comb.lib./smm/nn)	HLA-DRB1*01:01	TRFQTLHISYLTPGD	236	R246I / del242-244	BETA	32.11	6	33	55.9	-	FQTLHISYL	FQTLHISYL	FQTLHISYL	FQTLHISYL
	Consensus (comb.lib./smm/nn)	HLA-DRB1*07:01	TRFQTLHISYLTPGD	236	R246I / del242-244	BETA	117.68	12	107	164.4	-	FQTLHISYL	FQTLHISYL	FQTLHISYL	FQTLHISYL
	Consensus (comb.lib./smm/nn)	HLA-DRB1*09:01	TRFQTLHISYLTPGD	236	R246I / del242-244	BETA	128.45	14	356	65.8	-	FQTLHISYL	HISYLTPGD	FQTLHISYL	FQTLHISYL
	Consensus (smm/nn/sturniolo)	HLA-DRB1*04:05	TRFQTLHISYLTPGD	236	R246I / del242-244	BETA	153.34	9.5	175	181.6	2.6	FQTLHISYL	-	FQTLHISYL	FQTLHISYL
	Consensus (comb.lib./smm/nn)	HLA-DPA1*01:03/DPB1*02:01	TRFQTLHISYLTPGD	236	R246I / del242-244	BETA	225.26	12	584	265.1	-	FQTLHISYL	QTLHISYLT	FQTLHISYL	LHISYLTPG
	NetMHCIIpan	HLA-DRB1*14:25	TRFQTLHISYLTPGD	236	R246I / del242-244	BETA	249.74	13	-	-	-	FQTLHISYL	-	-	-
	Consensus (smm/nn/sturniolo)	HLA-DRB1*04:01	TRFQTLHISYLTPGD	236	R246I / del242-244	BETA	251.76	18	514	229.4	0.7	FQTLHISYL	-	FQTLHISYL	FQTLHISYL
	NetMHCIIpan	HLA-DPA1*01:04/DPB1*15:01	TRFQTLHISYLTPGD	236	R246I / del242-244	BETA	271.8	7.3	-	-	-	FQTLHISYL	-	-	-
	Consensus (comb.lib./smm/nn)	HLA-DPA1*02:01/DPB1*01:01	TRFQTLHISYLTPGD	236	R246I / del242-244	BETA	276.91	17	533	96.6	-	FQTLHISYL	RFQTLHISY	FQTLHISYL	RFQTLHISY
	NetMHCIIpan	HLA-DPA1*01:03/DPB1*04:01	TRFQTLHISYLTPGD	236	R246I / del242-244	BETA	281.72	5.9	-	-	-	FQTLHISYL	-	-	-
	NetMHCIIpan	HLA-DPA1*01:03/DPB1*31:01	TRFQTLHISYLTPGD	236	R246I / del242-244	BETA	283.45	6.8	-	-	-	FQTLHISYL	-	-	-
	Consensus (comb.lib./smm/nn)	HLA-DPA1*03:01/DPB1*04:02	TRFQTLHISYLTPGD	236	R246I / del242-244	BETA	390.22	4.9	204	20.2	-	FQTLHISYL	FQTLHISYL	FQTLHISYL	RFQTLHISY
	NetMHCIIpan	HLA-DRB1*14:54	TRFQTLHISYLTPGD	236	R246I / del242-244	BETA	410.83	20	-	-	-	FQTLHISYL	-	-	-
	NetMHCIIpan	HLA-DRB1*10:01	VLLPLVSSQCVNLTT	6	L18	WT	84.09	15	-	-	-	LLPLVSSQC	-	-	-
	Consensus (smm/nn/sturniolo)	HLA-DRB1*04:05	VLLPLVSSQCVNLTT	6	L18	WT	289.61	9	545	146.6	2.8	LLPLVSSQC	-	VSSQCVNLT	LLPLVSSQC
	Consensus (smm/nn/sturniolo)	HLA-DRB1*15:01	VLLPLVSSQCVNLTT	6	L18	WT	299.97	12	353	133.2	2.8	LLPLVSSQC	-	LPLVSSQCV	LPLVSSQCV
	Consensus (smm/nn/sturniolo)	HLA-DRB1*04:01	VLLPLVSSQCVNLTT	6	L18	WT	329.93	12	363	100.2	1.9	LLPLVSSQC	-	VSSQCVNLT	VSSQCVNLT
	Consensus (smm/nn/sturniolo)	HLA-DRB1*13:02	VLLPLVSSQCVNLTT	6	L18	WT	341.92	16	591	175.4	0.56	LVSSQCVNL	-	LVSSQCVNL	LVSSQCVNL
	NetMHCIIpan	HLA-DRB1*14:54	VLLPLVSSQCVNLTT	6	L18	WT	354.33	16	-	-	-	LLPLVSSQC	-	-	-
	NetMHCIIpan	HLA-DRB1*04:03	VLLPLVSSQCVNLTT	6	L18	WT	493.09	8.6	-	-	-	LLPLVSSQC	-	-	-
	NetMHCIIpan	HLA-DRB1*10:01	VLLPLVSSQCVNFTT	6	L18F	BETA	87.73	15	-	-	-	LLPLVSSQC	-	-	-
	Consensus (smm/nn/sturniolo)	HLA-DRB1*04:05	VLLPLVSSQCVNFTT	6	L18F	BETA	304.34	9.2	662	173.5	2.8	LLPLVSSQC	-	VSSQCVNFT	LLPLVSSQC
	Consensus (smm/nn/sturniolo)	HLA-DRB1*15:01	VLLPLVSSQCVNFTT	6	L18F	BETA	322.55	12	362	138	2.7	LLPLVSSQC	-	LPLVSSQCV	LPLVSSQCV
	Consensus (smm/nn/sturniolo)	HLA-DRB1*04:01	VLLPLVSSQCVNFTT	6	L18F	BETA	357.22	15	479	106.3	1.9	LLPLVSSQC	-	VSSQCVNFT	VSSQCVNFT
	NetMHCIIpan	HLA-DRB1*14:54	VLLPLVSSQCVNFTT	6	L18F	BETA	385.55	18	-	-	-	LLPLVSSQC	-	-	-
	sturniolo	HLA-DRB1*13:01	VLLPLVSSQCVNFTT	6	L18F	BETA	477.08	20	-	-	2.5	LLPLVSSQC	-	-	-
	Consensus (comb.lib./smm/nn)	HLA-DQA1*01:01/DQB1*05:01	NGVEGFNCYFPLQSY	481	E484	WT	434.57	2	412	104.4	-	FNCYFPLQS	VEGFNCYFP	FNCYFPLQS	FNCYFPLQS
	Consensus (comb.lib./smm/nn)	HLA-DPA1*01:03/DPB1*02:01	NGVEGFNCYFPLQSY	481	E484	WT	476.57	15	628	85.5	-	FNCYFPLQS	GFNCYFPLQ	GFNCYFPLQ	GFNCYFPLQ
	Consensus (comb.lib./smm/nn)	HLA-DPA1*01:03/DPB1*02:01	NGVKGFNCYFPLQSY	481	E484K	BETA	363.84	15	630	90.2	-	FNCYFPLQS	GFNCYFPLQ	GFNCYFPLQ	NCYFPLQSY
	Consensus (smm/nn/sturniolo)	HLA-DRB1*15:01	NGVKGFNCYFPLQSY	481	E484K	BETA	403.3	11	1126	87.1	3.7	FNCYFPLQS	-	VKGFNCYFP	VKGFNCYFP
	Consensus (comb.lib./smm/nn)	HLA-DQA1*01:01/DQB1*05:01	NGVKGFNCYFPLQSY	481	E484K	BETA	494.78	2.7	424	142.5	-	FNCYFPLQS	GVKGFNCYF	FNCYFPLQS	FNCYFPLQS
	Consensus (comb.lib./smm/nn)	HLA-DRB1*07:01	LQSYGFQPTNGVGYQ	492	N501	WT	121.72	20	307	143.8	-	FQPTNGVGY	QPTNGVGYQ	FQPTNGVGY	FQPTNGVGY
	Consensus (comb.lib./smm/nn)	HLA-DRB1*09:01	LQSYGFQPTNGVGYQ	492	N501	WT	149.8	14	367	70.9	-	FQPTNGVGY	QPTNGVGYQ	YGFQPTNGV	FQPTNGVGY
	Consensus (smm/nn/sturniolo)	HLA-DRB1*04:01	LQSYGFQPTNGVGYQ	492	N501	WT	310.58	8.4	368	192.8	3.9	YGFQPTNGV	-	YGFQPTNGV	YGFQPTNGV
	NetMHCIIpan	HLA-DRB1*10:01	LQSYGFQPTYGVGYQ	492	N501Y	BETA	112.96	20	-	-	-	YGFQPTYGV	-	-	-
	Consensus (comb.lib./smm/nn)	HLA-DRB1*07:01	LQSYGFQPTYGVGYQ	492	N501Y	BETA	117.7	14	210	90.1	-	FQPTYGVGY	QPTYGVGYQ	FQPTYGVGY	FQPTYGVGY
	Consensus (comb.lib./smm/nn)	HLA-DRB1*09:01	LQSYGFQPTYGVGYQ	492	N501Y	BETA	118.44	11	305	99.6	-	FQPTYGVGY	QPTYGVGYQ	FQPTYGVGY	FQPTYGVGY
	Consensus (smm/nn/sturniolo)	HLA-DRB1*13:02	AENSVAYSNNSIAIP	701	A701	WT	53.02	3.1	133	5.3	0.7	VAYSNNSIA	-	AYSNNSIAI	AYSNNSIAI
	Consensus (comb.lib./smm/nn)	HLA-DQA1*05:01/DQB1*03:01	AENSVAYSNNSIAIP	701	A701	WT	273.33	17	264	293.4	-	NSVAYSNNS	YSNNSIAIP	VAYSNNSIA	AENSVAYSN
	Consensus (smm/nn/sturniolo)	HLA-DRB1*04:01	AENSVAYSNNSIAIP	701	A701	WT	321.12	17	522	261	1.7	VAYSNNSIA	-	VAYSNNSIA	VAYSNNSIA
	NetMHCIIpan	HLA-DQA1*03:01/DQB1*03:19	AENSVAYSNNSIAIP	701	A701	WT	372.67	13	-	-	-	NSVAYSNNS	-	-	-
	Consensus (smm/nn/sturniolo)	HLA-DRB1*13:02	VENSVAYSNNSIAIP	701	A701V	BETA	51.85	3.1	133	5.3	0.7	VAYSNNSIA	-	AYSNNSIAI	AYSNNSIAI
	Consensus (comb.lib./smm/nn)	HLA-DQA1*05:01/DQB1*03:01	VENSVAYSNNSIAIP	701	A701V	BETA	268.84	17	264	260.9	-	NSVAYSNNS	YSNNSIAIP	AYSNNSIAI	VENSVAYSN
	Consensus (smm/nn/sturniolo)	HLA-DRB1*04:01	VENSVAYSNNSIAIP	701	A701V	BETA	311.7	17	517	245.8	1.7	VAYSNNSIA	-	VAYSNNSIA	VAYSNNSIA
	NetMHCIIpan	HLA-DQA1*03:01/DQB1*03:19	VENSVAYSNNSIAIP	701	A701V	BETA	371.33	13	-	-	-	NSVAYSNNS	-	-	-
